# Supplementary material for: A significant association between examination results and self-satisfaction with English language proficiency: preliminary findings among pre-clinical undergraduates
Source: BMC Res Notes. 2018 Nov 12;11:807. doi: 10.1186/s13104-018-3912-6 (PMC6233354; doi:10.1186/s13104-018-3912-6)
Supplement: Supplementary file 1 — Additional file 1. Factors associated with the end of pre-clinical stream examination results of medical undergraduates. [file 13104_2018_3912_MOESM1_ESM.xlsx]

## Sheet: Data sheet
No	Revising lecture notes	Using text books	Using peer-revision notes	Using online resources	Having an effective study group	Self practice of past paper MCQs	Self practice of past paper SEQs	Discussing past paper questions in a group	Stress related interference	Psychosocial issues related interference	Uninterrupted sleep	Satisfaction with time management	Satisfaction with English language proficiency	Satisfaction with physical fitness	Satisfaction with leisure time activities	Satisfaction with family support	Satisfaction with financial support	Satisfaction with accomodation	End of 2nd year exam results		Revising lecture notes	Using text books	Using peer-revision notes	Using online resources	Effective study group	Self practice of past MCQs	Self practice of past SEQs	Discussing past paper questions in a group	Stress related interference	Psychosocial issues related interference	Uninterrupted sleep	Satisfaction with time management	Satisfaction with Eglish language proficiency	Satisfaction with physical fitness	Satisfaction with leisure activities	Satisfaction with family support	Satisfaction with financial support	Satisfaction with accomodation	End of 2nd year exam results
1	1	1	1	0	0	1	1	1	0	1	0	0	1	1	0	1	1	1	1		1- Before study leave	1- Frequently	1- Frequently	1- Frequently	1- Had	1- Frequently	1- Frequently	1- Frequently	1- Minimal	1- Minimal	1- ≥8 hrs	1- High	1- High	1- High	1- High	1- High	1- High	1- High	0- Referred
2	1	1	1	0	1	0	1	0	0	0	1	1	1	0	1	1	1	0	1		0- During study leave	0- Occasionally	0- Occasionally	0- Occasionally	0- Not had	0- Occasionally	0- Occasionally	0- Occasionally	0- Substantial	0- Substantial	0- <8 hrs	0- Less	0- Less	0- Less	0- Less	0- Less	0- Less	0- Less	1- Passed
3	1	1	1	1	0	1	1	1	1	1	0	1	0	1	1	1	1	1	1																				2- Class
4	1	1	1	1	0	1	1	1	1	1	0	1	0	1	1	1	1	1	1
5	0	1	1	1	0	1	1	1	0	0	1	1	1	1	0	0	1	1	1
6	1	1	1	1	1	1	1	0	1	1	0	0	1	1	0	1	1	1	1
7	1	1	1	0	1	1	1	1	0	1	0	1	1	1	1	1	1	1	1
8	1	1	1	1	1	1	1	0	0	1	0	1	1	0	0	1	1	1	1
9	1	1	1	1	0	1	1	0	0	0	0	0	0	1	1	1	1	1	1
10	1	1	1	1	0	1	1	0	0	1	0	1	1	1	0	1	1	1	1
11	1	1	1	1	0	1	1	0	0	0	0	1	1	0	0	1	0	1	1
12	1	1	1	1	0	1	1	1	0	1	0	0	1	1	1	1	1	1	1
13	1	1	1	1	0	0	1	1	0	1	0	1	1	1	1	1	1	1	1
14	1	1	1	0	0	0	1	1	0	1	0	1	1	1	1	1	1	1	1
15	1	0	1	1	0	0	1	1	0	1	0	1	1	1	1	1	1	1	1
16	0	1	1	0	0	1	1	0	0	1	0	1	1	1	0	1	1	1	1
17	1	1	1	0	0	0	0	1	0	0	0	1	1	0	0	1	1	1	1
18	1	1	1	0	0	1	1	1	0	0	0	0	1	1	0	1	1	1	1
19	1	1	0	0	0	1	1	1	0	0	0	0	1	0	0	1	1	1	1
20	1	1	1	0	0	1	1	1	0	0	0	0	1	0	0	1	1	0	1
21	1	1	0	0	0	1	1	0	0	0	0	0	1	1	0	1	1	0	1
22	1	1	1	0	1	1	1	0	0	1	0	0	1	1	0	0	1	1	1
23	1	1	1	0	0	1	1	1	1	1	0	0	1	0	1	1	1	1	1
24	1	1	1	0	0	1	1	0	0	0	0	0	1	1	0	0	1	0	1
25	1	1	0	1	0	1	1	0	1	0	0	1	1	1	0	1	1	1	1
26	1	1	1	1	0	1	1	1	0	0	0	0	1	1	0	1	1	0	1
27	1	1	1	1	0	1	1	1	1	0	0	0	1	1	0	1	1	1	1
28	1	1	1	0	0	1	1	1	1	1	0	0	1	1	0	1	1	0	1
29	1	1	1	1	0	1	1	1	0	0	0	1	1	1	1	1	1	1	1
30	1	1	1	0	1	1	1	0	0	0	0	0	1	1	0	1	0	0	1
31	1	1	1	0	0	1	1	1	0	0	0	0	1	1	0	1	0	0	1
32	0	1	1	0	0	1	1	1	0	0	0	0	1	1	0	1	0	0	1
33	1	1	1	1	0	1	1	1	1	1	0	0	1	1	1	1	1	1	1
34	1	1	1	1	0	1	1	1	0	1	0	1	1	1	0	1	1	1	1
35	1	1	1	1	0	1	1	1	0	0	0	0	1	0	1	1	1	1	1
36	1	1	1	0	0	1	1	1	0	1	0	1	1	1	1	1	1	0	1
37	1	1	1	1	0	1	1	1	0	1	0	1	1	1	1	1	1	0	1
38	1	1	1	0	0	1	1	0	0	1	0	1	1	1	0	1	1	0	1
39	1	1	1	0	0	1	1	1	0	1	0	0	1	1	0	1	1	1	1
40	1	1	1	1	0	1	1	1	0	0	0	0	1	1	1	1	1	1	1
41	1	1	1	1	0	1	1	0	1	1	0	0	1	1	1	1	1	0	1
42	1	1	1	1	1	1	1	0	0	0	0	0	1	1	0	1	1	0	1
43	1	1	0	0	0	1	1	0	1	1	0	1	0	0	1	1	1	0	1
44	0	0	1	0	0	0	0	1	1	1	0	1	0	1	0	1	0	1	1
45	1	1	1	1	1	0	0	1	0	0	0	1	1	0	1	1	1	1	1
46	1	1	1	1	0	0	0	1	1	1	0	1	1	0	0	1	1	0	1
47	1	0	0	1	0	0	0	1	0	1	0	0	1	0	0	1	0	0	1
48	1	1	1	0	0	1	0	1	0	0	0	0	1	0	0	1	1	1	1
49	1	1	1	1	1	0	0	0	0	0	1	0	1	1	1	1	1	0	1
50	1	1	1	0	0	1	1	1	0	1	1	1	1	1	1	1	1	0	1
51	1	1	1	1	0	1	1	1	0	0	0	0	1	0	0	1	1	0	1
52	1	1	1	1	1	1	1	0	1	0	0	0	1	1	1	1	1	1	1
53	1	1	1	1	1	1	1	1	0	1	0	0	1	0	1	1	1	1	1
54	1	1	1	1	0	1	1	1	0	0	0	1	1	1	1	1	1	0	1
55	1	1	1	1	0	1	1	1	0	0	0	1	1	1	1	1	1	1	1
56	1	1	1	0	0	1	1	0	0	1	0	1	0	1	0	1	1	0	1
57	1	1	1	1	0	1	1	1	0	0	0	0	1	1	0	1	1	1	1
58	1	1	1	0	0	1	1	0	0	0	0	1	1	0	1	1	1	1	1
59	1	1	1	1	0	1	1	1	0	0	0	0	1	0	0	1	1	1	1
60	0	1	0	1	1	0	0	0	1	0	1	1	1	1	1	0	1	0	1
61	1	1	0	0	1	1	1	0	0	0	0	1	1	1	1	1	1	0	1
62	1	1	1	1	0	1	1	1	1	1	0	1	1	1	0	1	0	1	1
63	1	1	1	1	0	1	1	0	0	1	0	0	1	1	1	1	1	1	1
64	1	1	1	0	0	1	1	1	1	1	0	1	1	1	0	1	0	1	1
65	1	1	1	1	0	1	1	0	1	1	0	0	1	1	1	1	1	1	1
66	1	0	1	1	0	1	1	1	0	1	0	0	0	1	1	1	1	1	1
67	1	1	1	0	0	1	1	0	0	1	0	1	1	1	0	1	1	0	1
68	0	1	1	0	0	1	1	1	1	0	0	1	1	0	1	0	1	1	1
69	0	1	1	0	1	1	1	0	1	1	0	1	1	1	1	1	1	1	1
70	0	1	1	1	0	1	1	1	0	0	1	1	1	1	0	0	1	1	1
71	1	1	1	1	1	1	1	0	1	1	0	0	1	1	0	1	1	1	1
72	1	1	1	0	1	1	1	1	0	1	0	1	1	1	1	1	1	1	1
73	1	0	0	1	0	0	0	1	0	1	0	0	1	0	0	1	0	0	1
74	1	1	1	0	0	1	0	1	0	0	0	0	1	0	0	1	1	1	1
75	1	1	1	1	1	0	0	0	0	0	1	0	1	1	1	1	1	0	1
76	1	1	1	0	0	1	1	1	0	1	1	1	1	1	1	1	1	0	1
77	1	1	1	1	0	1	1	1	0	0	0	0	1	0	0	1	1	0	1
78	1	1	0	0	0	1	0	0	0	1	0	1	0	1	0	1	1	0	1
79	1	1	1	0	0	1	1	1	0	0	0	0	1	0	0	1	1	0	1
80	1	1	0	0	0	1	1	0	0	0	0	0	1	1	0	1	1	0	1
81	1	1	1	0	1	1	1	0	0	1	0	0	1	1	0	0	1	1	1
82	1	1	1	0	0	1	1	1	0	0	1	0	1	1	1	1	1	1	1
83	1	1	1	0	0	1	1	0	0	0	0	0	0	0	1	1	1	1	1
84	0	0	1	1	0	1	0	1	1	1	0	1	1	0	1	1	1	1	0
85	1	1	1	0	0	1	1	0	0	1	0	1	0	1	0	1	1	1	0
86	0	1	1	1	0	1	1	0	0	1	0	1	0	0	0	1	1	1	0
87	0	1	1	1	0	1	0	0	0	1	0	0	1	1	1	1	1	1	0
88	1	1	0	1	0	1	1	1	0	1	0	1	1	1	0	1	1	0	0
89	1	1	1	1	0	1	1	1	0	0	0	0	1	1	1	1	1	1	0
90	1	1	1	0	1	1	1	1	0	0	0	0	1	0	1	1	1	1	0
91	1	1	0	0	0	1	1	1	0	1	0	1	0	1	1	1	1	1	0
92	0	0	0	1	0	0	0	1	1	1	1	1	1	0	1	1	1	1	0
93	1	1	1	0	0	1	1	1	0	1	0	1	0	1	0	1	1	1	0
94	1	1	1	1	0	0	0	1	0	1	0	1	1	0	0	1	1	1	0
95	1	1	1	0	0	0	0	1	1	1	0	1	1	0	0	1	1	0	0
96	0	0	1	1	0	0	1	1	0	1	1	1	1	1	0	1	0	1	0
97	1	0	1	0	0	1	0	1	1	0	0	1	0	1	0	1	1	0	0
98	0	1	1	1	1	1	1	0	0	1	0	1	1	1	1	1	1	1	0
99	1	1	1	1	0	1	1	0	0	1	0	0	1	1	0	1	1	1	0
100	1	1	1	0	0	1	1	1	0	0	0	1	1	1	0	1	1	1	0
101	1	1	1	0	1	1	1	0	0	1	1	1	0	1	1	1	0	1	0
102	1	1	0	0	1	1	1	0	0	1	0	1	1	1	1	1	1	1	2
103	1	1	1	0	1	1	1	0	1	1	0	0	1	0	0	1	1	1	2
104	1	0	1	0	1	0	1	0	0	0	0	0	1	1	1	0	1	0	2
105	0	1	1	1	0	1	0	0	1	1	0	0	1	1	0	1	1	1	2
106	1	1	0	1	0	1	1	1	0	0	0	0	1	1	1	1	1	1	2
107	0	1	1	0	1	1	1	1	0	0	0	0	1	1	0	1	1	1	2
108	1	1	0	0	0	1	1	1	0	0	0	1	1	1	1	1	1	1	2
109	1	1	1	0	0	1	1	1	0	1	1	1	1	1	0	1	1	0	2
110	1	1	1	0	0	1	1	1	0	1	1	1	1	1	0	1	1	0	2
111	1	1	1	0	0	1	0	1	0	0	0	0	1	1	1	1	1	1	2
112	1	1	1	1	0	1	1	0	0	1	0	0	1	1	1	1	1	1	2
113	1	1	1	0	0	1	1	1	0	1	0	0	1	1	1	1	1	1	2
114	0	1	0	0	1	1	1	1	1	1	0	1	1	1	1	1	1	1	2
115	0	1	1	0	0	1	1	1	0	1	0	1	1	1	1	1	1	1	2
116	1	1	0	1	1	1	1	1	1	1	0	0	1	1	1	1	1	1	2
117	1	1	1	1	0	1	1	0	0	0	1	1	0	0	0	1	0	0	2
118	1	1	1	0	0	1	1	1	0	0	0	1	1	1	0	1	1	0	2
119	1	1	0	1	0	1	1	1	0	0	0	0	1	1	0	1	1	1	2
120	1	1	1	1	0	1	1	0	1	1	0	0	1	1	1	1	1	1	2
121	1	1	1	1	0	1	1	1	0	1	0	0	1	1	0	1	1	1	2
122	1	1	1	0	0	1	1	0	1	1	1	0	1	0	1	1	1	1	2
123	1	1	1	1	0	1	1	1	0	1	0	1	1	0	0	1	1	0	2
124	1	1	1	0	0	1	1	1	0	0	0	1	1	1	0	1	1	0	2
125	1	1	0	0	0	1	1	1	0	1	0	0	1	1	0	1	1	1	2
126	1	1	1	1	0	1	1	1	0	0	0	0	1	1	1	1	1	1	2
127	1	1	0	1	0	1	1	1	0	0	0	0	1	1	1	1	1	1	2
128	1	1	1	1	0	1	1	0	0	1	0	1	1	0	1	1	1	1	2
129	1	1	1	0	0	1	1	1	0	1	0	1	0	1	1	1	1	0	2
130	1	1	1	1	0	1	1	0	1	1	1	0	1	1	1	1	1	1	2
